# Supplementary material for: Genome Sequencing Variations in the Octodon degus, an Unconventional Natural Model of Aging and Alzheimer's Disease
Source: Front Aging Neurosci. 2022 Jun 30;14:894994. doi: 10.3389/fnagi.2022.894994 (PMC9291219; doi:10.3389/fnagi.2022.894994)
Supplement: Supplementary Table 2 — O. degus genes containing missense variants. List of genes of O. degus that contain missense variants compared to the O. degus reference genome (GCA_000260255.1). [file Table_2.XLSX]

## Sheet: Hoja1
Sample	Total variants	VQ filter	VQ + DP filter	Heterozygous	Homozygous	SNP	Frequency SNP/kbp	INDEL	Frequency INDEL/kbp
SAMN14554960	13963105	11949474	5035244	3626860	1408382	4381579	1.46253	653665	0.218187
SAMN14554958	14708689	13605909	12920194	8927832	3992360	10907623	3.64086	2012571	0.671777
SAMN14554959	14116975	12977552	11882331	7577422	4304907	10064781	3.35953	1817550	0.606681
SAMN14554961	14001392	12870601	11940902	7331889	4609011	10107439	3.37377	1833463	0.611993
SAMN14554962	14624778	13374350	12236345	8473102	3763241	10398257	3.47084	1838088	0.613537
SAMN14554954	14818765	13781917	12343205	8196446	3841192	10327953	3.44737	2015252	0.672672
SAMN14554963	14365543	13272436	11230224	7120459	3865280	9435993	3.14965	1794231	0.598898
SAMN14554953	14912440	13904411	12608076	8553265	3729073	10545229	3.5199	2062847	0.688559
SAMN14554955	14543543	13545113	11585325	7843057	3467557	9734491	3.24928	1850834	0.617791
SAMN14554956	14530781	13566233	11849617	7958397	3595291	9890080	3.30122	1959537	0.654075
SAMN14554957	14302063	13129451	10363260	7140689	2983241	8724640	2.9122	1638620	0.546956
VQ filter	Variant quality filter (Q>100)
