# Supplementary material for: Genome Sequencing Variations in the Octodon degus, an Unconventional Natural Model of Aging and Alzheimer's Disease
Source: Front Aging Neurosci. 2022 Jun 30;14:894994. doi: 10.3389/fnagi.2022.894994 (PMC9291219; doi:10.3389/fnagi.2022.894994)
Supplement: Supplementary Table 3 — AD, DNA repair and diabetes related genes with missense variants. Extraction of variant information from vcf file of AD, DNA repair and diabetes related genes that contain missense variants in the evaluated animals compared to the O. degus reference genome (GCA_000260255.1). [file Table_3.XLSX]

## Sheet: Hoja1
CHROM	POS	ID	REF	ALT	QUAL	Gene	INFO;ANN=ALT||MODIFIER|||||||||||||ERROR_CHROMOSOME_NOT_FOUND	FORMAT	SAMN14554953	SAMN14554954	SAMN14554955	SAMN14554956	SAMN14554958	SAMN14554959	SAMN14554957	SAMN14554960	SAMN14554961	SAMN14554962	SAMN14554963
JH651523.1	17705727	.	C	T	1468.07	TLR9	AC=2;AF=0.091;AN=22;BaseQRankSum=-3.330e-01;DP=328;ExcessHet=3.2222;FS=0.000;InbreedingCoeff=-0.1000;MLEAC=2;MLEAF=0.091;MQ=60.00;MQRankSum=0.00;QD=17.69;ReadPosRankSum=0.748;SOR=0.686;ANN=T|missense_variant|MODERATE|ENSODEE00000190341|GENE_ENSODEE00000190341|transcript|transcript:ENSODET00000025212|protein_coding|2/2|c.1415G>A|p.Arg472His|1415/3090|1415/3090|472/1029||,T|intragenic_variant|MODIF…	GT:AD:DP:GQ:PL	0/0:32,0:32:84:0,84,1260	0/0:35,0:35:99:0,99,1485	0/1:5,22:27:99:693,0,140	0/0:14,0:14:36:0,36,540	0/0:40,0:40:99:0,117,1755	0/0:39,0:39:99:0,100,1347	0/0:21,0:21:60:0,60,822	0/0:17,0:17:51:0,51,606	0/1:26,30:56:99:817,0,723	0/0:26,0:26:72:0,72,1080	0/0:21,0:21:60:0,60,839
JH651523.1	17705739	.	G	A	865.07	TLR9	AC=2;AF=0.091;AN=22;BaseQRankSum=3.68;DP=339;ExcessHet=3.2222;FS=0.000;InbreedingCoeff=-0.1000;MLEAC=2;MLEAF=0.091;MQ=59.75;MQRankSum=0.00;QD=15.73;ReadPosRankSum=0.031;SOR=0.796;ANN=A|missense_variant|MODERATE|ENSODEE00000190341|GENE_ENSODEE00000190341|transcript|transcript:ENSODET00000025212|protein_coding|2/2|c.1403C>T|p.Pro468Leu|1403/3090|1403/3090|468/1029||,A|intragenic_variant|MODIFIER|ge…	GT:AD:DP:GQ:PGT:PID:PL	0/1:19,13:32:99:0|1:17705738_T_C:532,0,989	0/0:35,0:35:96:.:.:0,96,1440	0/0:26,0:26:72:.:.:0,72,1080	0/0:16,0:16:45:.:.:0,45,675	0/0:42,0:42:99:.:.:0,114,1710	0/0:50,0:50:99:.:.:0,120,1800	0/0:23,0:23:60:.:.:0,60,900	0/0:17,0:17:48:.:.:0,48,720	0/0:43,0:43:99:.:.:0,99,1622	0/0:32,0:32:90:.:.:0,90,1350	0/1:11,12:23:99:0|1:17705738_T_C:375,0,345
JH651523.1	17705779	.	G	A	227.27	TLR9	AC=1;AF=0.045;AN=22;BaseQRankSum=2.53;DP=340;ExcessHet=3.0103;FS=0.000;InbreedingCoeff=-0.0476;MLEAC=1;MLEAF=0.045;MQ=60.00;MQRankSum=0.00;QD=11.96;ReadPosRankSum=0.785;SOR=0.976;ANN=A|missense_variant|MODERATE|ENSODEE00000190341|GENE_ENSODEE00000190341|transcript|transcript:ENSODET00000025212|protein_coding|2/2|c.1363C>T|p.Pro455Ser|1363/3090|1363/3090|455/1029||,A|upstream_gene_variant|MODIFIER…	GT:AD:DP:GQ:PL	0/0:33,0:33:99:0,99,1010	0/0:34,0:34:99:0,99,988	0/0:23,0:23:60:0,60,787	0/0:19,0:19:51:0,51,765	0/0:42,0:42:99:0,109,1472	0/0:47,0:47:99:0,105,1797	0/0:20,0:20:60:0,60,767	0/1:11,8:19:99:262,0,262	0/0:43,0:43:99:0,99,1622	0/0:29,0:29:81:0,81,1075	0/0:31,0:31:90:0,90,990
JH651523.1	17706870	.	C	T	3659.98	TLR9	AC=6;AF=0.273;AN=22;BaseQRankSum=2.85;DP=402;ExcessHet=0.2470;FS=2.073;InbreedingCoeff=0.5417;MLEAC=6;MLEAF=0.273;MQ=60.00;MQRankSum=0.00;QD=21.40;ReadPosRankSum=1.27;SOR=0.535;ANN=T|missense_variant|MODERATE|ENSODEE00000190341|GENE_ENSODEE00000190341|transcript|transcript:ENSODET00000025212|protein_coding|2/2|c.272G>A|p.Arg91His|272/3090|272/3090|91/1029||,T|upstream_gene_variant|MODIFIER|gene:E…	GT:AD:DP:GQ:PL	0/0:35,0:35:99:0,99,1419	0/1:38,38:76:99:849,0,953	0/0:35,0:35:99:0,99,1485	0/0:22,0:22:60:0,60,848	0/1:14,21:35:99:665,0,279	1/1:0,36:36:99:1352,108,0	1/1:0,24:24:72:861,72,0	0/0:17,0:17:51:0,51,546	0/0:48,0:48:99:0,113,1743	0/0:40,0:40:99:0,103,1532	0/0:34,0:34:99:0,99,1215
JH651523.1	18642078	.	T	C	14712.69	TERT	AC=22;AF=1.00;AN=22;BaseQRankSum=1.97;DP=454;ExcessHet=3.0103;FS=0.000;InbreedingCoeff=-0.0000;MLEAC=22;MLEAF=1.00;MQ=60.00;MQRankSum=0.00;QD=32.41;ReadPosRankSum=1.78;SOR=0.785;ANN=C|missense_variant|MODERATE|ENSODEE00000190691|GENE_ENSODEE00000190691|transcript|transcript:ENSODET00000025258|protein_coding|16/16|c.3073A>G|p.Met1025Val|3073/3099|3073/3099|1025/1032||,C|intragenic_variant|MODIFIER…	GT:AD:DP:GQ:PL	1/1:0,45:45:99:1346,135,0	1/1:0,58:58:99:1630,174,0	1/1:0,43:43:99:1471,129,0	1/1:0,23:23:69:856,69,0	1/1:0,55:55:99:1830,165,0	1/1:0,34:34:99:1131,102,0	1/1:0,22:22:66:775,66,0	1/1:0,18:18:54:566,54,0	1/1:0,82:82:99:2643,246,0	1/1:2,31:33:50:1147,50,0	1/1:0,41:41:99:1342,123,0
JH651523.1	18642110	.	G	A	2061.07	TERT	AC=2;AF=0.091;AN=22;BaseQRankSum=0.610;DP=398;ExcessHet=3.2222;FS=1.464;InbreedingCoeff=-0.1000;MLEAC=2;MLEAF=0.091;MQ=60.00;MQRankSum=0.00;QD=17.03;ReadPosRankSum=0.010;SOR=0.555;ANN=A|missense_variant|MODERATE|ENSODEE00000190691|GENE_ENSODEE00000190691|transcript|transcript:ENSODET00000025258|protein_coding|16/16|c.3041C>T|p.Ala1014Val|3041/3099|3041/3099|1014/1032||,A|intragenic_variant|MODIFI…	GT:AD:DP:GQ:PL	0/0:43,0:43:99:0,120,1800	0/0:39,0:39:99:0,99,1485	0/1:16,26:42:99:838,0,432	0/0:25,0:25:72:0,72,1080	0/0:40,0:40:99:0,110,1710	0/0:25,0:25:72:0,72,959	0/0:19,0:19:51:0,51,765	0/0:14,0:14:33:0,33,495	0/1:34,45:79:99:1265,0,997	0/0:36,0:36:96:0,96,1440	0/0:36,0:36:93:0,93,1395
JH651523.1	18644370	.	C	T	1766.96	TERT	AC=3;AF=0.136;AN=22;BaseQRankSum=1.56;DP=430;ExcessHet=3.6798;FS=3.108;InbreedingCoeff=-0.1615;MLEAC=3;MLEAF=0.136;MQ=60.00;MQRankSum=0.00;QD=13.39;ReadPosRankSum=1.04;SOR=0.864;ANN=T|missense_variant|MODERATE|ENSODEE00000190691|GENE_ENSODEE00000190691|transcript|transcript:ENSODET00000025258|protein_coding|12/16|c.2621G>A|p.Arg874His|2621/3099|2621/3099|874/1032||,T|intragenic_variant|MODIFIER|T…	GT:AD:DP:GQ:PGT:PID:PL	0/1:37,23:60:99:0|1:18644370_C_T:851,0,1487	0/1:21,30:51:99:.:.:711,0,387	0/0:30,0:30:81:.:.:0,81,1215	0/0:23,0:23:63:.:.:0,63,807	0/0:36,0:36:99:.:.:0,99,1485	0/0:36,0:36:99:.:.:0,99,1331	0/1:14,7:21:99:0|1:18644370_C_T:252,0,567	0/0:6,0:6:12:.:.:0,12,180	0/0:99,0:99:99:.:.:0,120,1800	0/0:34,0:34:99:.:.:0,99,1485	0/0:32,0:32:90:.:.:0,90,1350
JH651523.1	18644373	.	C	T	9380.56	TERT	AC=11;AF=0.500;AN=22;BaseQRankSum=-1.253e+00;DP=497;ExcessHet=5.8108;FS=1.131;InbreedingCoeff=-0.2783;MLEAC=11;MLEAF=0.500;MQ=60.00;MQRankSum=0.00;QD=20.09;ReadPosRankSum=0.024;SOR=0.602;ANN=T|missense_variant|MODERATE|ENSODEE00000190691|GENE_ENSODEE00000190691|transcript|transcript:ENSODET00000025258|protein_coding|12/16|c.2618G>A|p.Arg873His|2618/3099|2618/3099|873/1032||,T|intragenic_variant|M…	GT:AD:DP:GQ:PGT:PID:PL	0/1:37,23:60:99:0|1:18644370_C_T:851,0,1487	1/1:0,52:52:99:.:.:1910,156,0	0/1:9,21:30:99:.:.:652,0,277	0/0:23,0:23:63:.:.:0,63,807	0/1:25,33:58:99:.:.:902,0,623	1/1:0,51:51:99:.:.:1696,153,0	0/1:14,7:21:99:0|1:18644370_C_T:252,0,567	0/0:5,0:5:15:.:.:0,15,187	0/1:45,55:100:99:0|1:18644373_C_T:1952,0,2189	0/1:29,36:65:99:.:.:938,0,865	0/1:17,13:30:99:.:.:289,0,545
JH651523.1	18649867	.	C	T	2523.07	TERT	AC=4;AF=0.182;AN=22;BaseQRankSum=0.793;DP=423;ExcessHet=0.6695;FS=10.686;InbreedingCoeff=0.3889;MLEAC=4;MLEAF=0.182;MQ=60.00;MQRankSum=0.00;QD=19.71;ReadPosRankSum=1.76;SOR=0.323;ANN=T|missense_variant|MODERATE|ENSODEE00000190691|GENE_ENSODEE00000190691|transcript|transcript:ENSODET00000025258|protein_coding|9/16|c.2182G>A|p.Val728Ile|2182/3099|2182/3099|728/1032||,T|intragenic_variant|MODIFIER|T…	GT:AD:DP:GQ:PL	0/1:29,26:55:99:609,0,730	1/1:0,49:49:99:1477,147,0	0/0:24,0:24:72:0,72,879	0/0:27,0:27:72:0,72,1080	0/0:42,0:42:99:0,107,1666	0/0:38,0:38:99:0,105,1575	0/1:9,15:24:99:494,0,248	0/0:18,0:18:48:0,48,720	0/0:65,0:65:99:0,120,1800	0/0:43,0:43:99:0,101,1408	0/0:38,0:38:99:0,102,1391
JH651523.1	18652570	.	T	C	7215.6	TERT	AC=10;AF=0.455;AN=22;BaseQRankSum=2.23;DP=446;ExcessHet=0.0973;FS=0.503;InbreedingCoeff=0.6333;MLEAC=10;MLEAF=0.455;MQ=60.00;MQRankSum=0.00;QD=24.97;ReadPosRankSum=0.975;SOR=0.736;ANN=C|missense_variant|MODERATE|ENSODEE00000190691|GENE_ENSODEE00000190691|transcript|transcript:ENSODET00000025258|protein_coding|6/16|c.1934A>G|p.His645Arg|1934/3099|1934/3099|645/1032||,C|intragenic_variant|MODIFIER|…	GT:AD:DP:GQ:PL	1/1:0,56:56:99:1751,168,0	1/1:0,53:53:99:1757,159,0	0/1:13,26:39:99:887,0,310	0/0:25,0:25:72:0,72,967	0/0:45,0:45:99:0,106,1632	0/0:30,0:30:87:0,87,1305	1/1:0,23:23:69:870,69,0	0/0:14,0:14:42:0,42,506	0/1:55,30:85:99:910,0,1590	0/0:43,0:43:83:0,83,1396	1/1:0,33:33:99:1117,99,0
JH651523.1	18653304	.	C	T	1051.07	TERT	AC=2;AF=0.091;AN=22;BaseQRankSum=1.40;DP=350;ExcessHet=3.2222;FS=6.105;InbreedingCoeff=-0.1000;MLEAC=2;MLEAF=0.091;MQ=60.00;MQRankSum=0.00;QD=14.60;ReadPosRankSum=2.74;SOR=0.580;ANN=T|missense_variant|MODERATE|ENSODEE00000190691|GENE_ENSODEE00000190691|transcript|transcript:ENSODET00000025258|protein_coding|5/16|c.1741G>A|p.Val581Met|1741/3099|1741/3099|581/1032||,T|intragenic_variant|MODIFIER|TE…	GT:AD:DP:GQ:PL	0/1:13,16:29:99:463,0,298	0/0:49,0:49:99:0,101,1571	0/0:31,0:31:87:0,87,1305	0/0:16,0:16:42:0,42,630	0/0:35,0:35:99:0,99,1084	0/0:29,0:29:81:0,81,1114	0/0:17,0:17:48:0,48,720	0/0:15,0:15:45:0,45,551	0/0:48,0:48:99:0,120,1800	0/0:38,0:38:99:0,99,1485	0/1:20,23:43:99:630,0,606
JH651523.1	18653850	.	A	G	3546.42	TERT	AC=7;AF=0.318;AN=22;BaseQRankSum=0.373;DP=318;ExcessHet=2.9436;FS=0.000;InbreedingCoeff=-0.0477;MLEAC=7;MLEAF=0.318;MQ=60.00;MQRankSum=0.00;QD=20.15;ReadPosRankSum=-8.880e-01;SOR=0.693;ANN=G|missense_variant|MODERATE|ENSODEE00000190691|GENE_ENSODEE00000190691|transcript|transcript:ENSODET00000025258|protein_coding|4/16|c.1523T>C|p.Met508Thr|1523/3099|1523/3099|508/1032||,G|intragenic_variant|MODI…	GT:AD:DP:GQ:PL	0/0:41,0:41:99:0,107,1353	0/0:35,0:35:99:0,102,1530	0/1:12,14:26:99:414,0,322	0/1:6,6:12:99:188,0,196	0/1:9,19:28:99:686,0,277	1/1:0,25:25:75:1066,75,0	0/0:20,0:20:60:0,60,720	0/0:11,0:11:33:0,33,439	0/1:33,27:60:99:785,0,929	0/1:10,15:25:99:469,0,294	0/0:35,0:35:99:0,99,1206
JH651523.1	18654576	.	C	T	599.07	TERT	AC=2;AF=0.091;AN=22;BaseQRankSum=-2.030e-01;DP=351;ExcessHet=3.2222;FS=1.981;InbreedingCoeff=-0.1000;MLEAC=2;MLEAF=0.091;MQ=60.00;MQRankSum=0.00;QD=8.68;ReadPosRankSum=1.25;SOR=0.950;ANN=T|missense_variant|MODERATE|ENSODEE00000190691|GENE_ENSODEE00000190691|transcript|transcript:ENSODET00000025258|protein_coding|3/16|c.1432G>A|p.Val478Ile|1432/3099|1432/3099|478/1032||,T|intragenic_variant|MODIFI…	GT:AD:DP:GQ:PL	0/1:24,20:44:99:441,0,573	0/0:40,0:40:99:0,111,1665	0/0:29,0:29:81:0,81,1215	0/0:29,0:29:81:0,81,1215	0/0:34,0:34:99:0,99,1340	0/0:29,0:29:81:0,81,1215	0/0:17,0:17:45:0,45,675	0/0:17,0:17:51:0,51,551	0/0:48,0:48:99:0,114,1721	0/0:39,0:39:99:0,102,1456	0/1:16,9:25:99:200,0,468
JH651523.1	18654680	.	T	C	6118.23	TERT	AC=11;AF=0.500;AN=22;BaseQRankSum=0.245;DP=397;ExcessHet=0.3308;FS=12.287;InbreedingCoeff=0.4545;MLEAC=11;MLEAF=0.500;MQ=60.00;MQRankSum=0.00;QD=21.24;ReadPosRankSum=-4.400e-02;SOR=0.361;ANN=C|missense_variant|MODERATE|ENSODEE00000190691|GENE_ENSODEE00000190691|transcript|transcript:ENSODET00000025258|protein_coding|3/16|c.1328A>G|p.Tyr443Cys|1328/3099|1328/3099|443/1032||,C|intragenic_variant|MO…	GT:AD:DP:GQ:PL	1/1:0,35:35:99:1100,105,0	1/1:0,39:39:99:1387,117,0	0/1:21,14:35:99:426,0,621	0/0:26,0:26:72:0,72,1080	0/0:36,0:36:99:0,99,1447	0/0:26,0:26:72:0,72,1080	1/1:0,13:13:39:454,39,0	0/0:17,0:17:51:0,51,598	0/1:48,43:91:99:1196,0,1439	0/1:25,20:45:99:627,0,803	1/1:0,30:30:90:1002,90,0
JH651523.1	18663453	.	C	A	183.33	TERT	AC=1;AF=0.045;AN=22;BaseQRankSum=-8.140e-01;DP=245;ExcessHet=3.0103;FS=0.000;InbreedingCoeff=-0.0506;MLEAC=1;MLEAF=0.045;MQ=60.00;MQRankSum=0.00;QD=10.78;ReadPosRankSum=-1.140e+00;SOR=0.446;ANN=A|missense_variant|MODERATE|ENSODEE00000190691|GENE_ENSODEE00000190691|transcript|transcript:ENSODET00000025258|protein_coding|2/16|c.1168G>T|p.Ala390Ser|1168/3099|1168/3099|390/1032||,A|intragenic_variant…	GT:AD:DP:GQ:PL	0/0:37,0:37:99:0,100,1081	0/0:30,0:30:90:0,90,1079	0/0:19,0:19:57:0,57,692	0/1:8,9:17:99:218,0,231	0/0:21,0:21:60:0,60,900	0/0:16,0:16:45:0,45,675	0/0:11,0:11:30:0,30,450	0/0:6,0:6:12:0,12,180	0/0:40,0:40:99:0,108,1620	0/0:17,0:17:51:0,51,564	0/0:31,0:31:90:0,90,1120
JH651523.1	18663588	.	G	T	838.7	TERT	AC=2;AF=0.167;AN=12;BaseQRankSum=0.626;DP=111;ExcessHet=3.4242;FS=3.275;MLEAC=2;MLEAF=0.167;MQ=60.00;MQRankSum=0.00;QD=11.81;ReadPosRankSum=0.060;SOR=1.114;ANN=T|missense_variant|MODERATE|ENSODEE00000190691|GENE_ENSODEE00000190691|transcript|transcript:ENSODET00000025258|protein_coding|2/16|c.1033C>A|p.His345Asn|1033/3099|1033/3099|345/1032||,T|intragenic_variant|MODIFIER|TERT|ENSODEG00000018274|…	GT:AD:DP:GQ:PL	0/1:27,17:44:99:494,0,841	0/0:34,0:34:99:0,99,1485	./.:0,0:0:.:0,0,0	./.:0,0:0:.:0,0,0	0/0:2,0:2:6:0,6,90	./.:0,0:0:.:0,0,0	./.:0,0:0:.:0,0,0	./.:0,0:0:.:0,0,0	0/0:3,0:3:9:0,9,123	0/0:1,0:1:3:0,3,45	0/1:14,13:27:99:379,0,382
JH651523.1	18663723	.	A	G	1234.53	TERT	AC=4;AF=0.333;AN=12;BaseQRankSum=0.752;DP=117;ExcessHet=1.3830;FS=0.847;MLEAC=4;MLEAF=0.333;MQ=59.30;MQRankSum=0.00;QD=14.87;ReadPosRankSum=0.763;SOR=0.536;ANN=G|missense_variant|MODERATE|ENSODEE00000190691|GENE_ENSODEE00000190691|transcript|transcript:ENSODET00000025258|protein_coding|2/16|c.898T>C|p.Ser300Pro|898/3099|898/3099|300/1032||,G|intragenic_variant|MODIFIER|TERT|ENSODEG00000018274|gen…	GT:AD:DP:GQ:PL	0/1:18,25:43:99:753,0,515	0/1:22,14:36:99:384,0,601	./.:0,0:0:.:0,0,0	./.:0,0:0:.:0,0,0	./.:1,0:1:.:0,0,0	1/1:0,4:4:12:139,12,0	./.:1,0:1:.:0,0,0	0/0:1,0:1:3:0,3,37	0/0:3,0:3:9:0,9,86	./.:0,0:0:.:0,0,0	0/0:27,0:27:72:0,72,1080
JH651523.1	18663792	.	C	T	2594.75	TERT	AC=8;AF=0.400;AN=20;BaseQRankSum=0.328;DP=164;ExcessHet=1.4371;FS=0.741;InbreedingCoeff=0.1175;MLEAC=8;MLEAF=0.400;MQ=60.00;MQRankSum=0.00;QD=22.96;ReadPosRankSum=0.328;SOR=0.846;ANN=T|missense_variant|MODERATE|ENSODEE00000190691|GENE_ENSODEE00000190691|transcript|transcript:ENSODET00000025258|protein_coding|2/16|c.829G>A|p.Val277Met|829/3099|829/3099|277/1032||,T|intragenic_variant|MODIFIER|TERT…	GT:AD:DP:GQ:PGT:PID:PL	0/1:14,26:40:99:0|1:18663784_A_G:998,0,652	0/1:23,21:44:99:0|1:18663784_A_G:809,0,1018	0/0:4,0:4:12:.:.:0,12,112	./.:0,0:0:.:.:.:0,0,0	0/1:3,4:7:74:.:.:118,0,74	1/1:0,11:11:33:.:.:402,33,0	1/1:0,6:6:18:1|1:18663784_A_G:250,18,0	0/0:2,0:2:6:.:.:0,6,49	0/0:11,0:11:30:.:.:0,30,450	0/1:2,3:5:34:.:.:79,0,34	0/0:34,0:34:99:.:.:0,99,1485
JH651523.1	18663867	.	G	A	2603.35	TERT	AC=10;AF=0.500;AN=20;BaseQRankSum=0.00;DP=195;ExcessHet=4.5782;FS=1.333;InbreedingCoeff=-0.2672;MLEAC=11;MLEAF=0.550;MQ=60.00;MQRankSum=0.00;QD=16.37;ReadPosRankSum=0.636;SOR=0.550;ANN=A|missense_variant|MODERATE|ENSODEE00000190691|GENE_ENSODEE00000190691|transcript|transcript:ENSODET00000025258|protein_coding|2/16|c.754C>T|p.Arg252Cys|754/3099|754/3099|252/1032||,A|intragenic_variant|MODIFIER|TE…	GT:AD:DP:GQ:PL	0/1:19,22:41:99:519,0,524	0/1:24,25:49:99:555,0,651	0/1:2,2:4:37:37,0,37	./.:0,0:0:.:0,0,0	0/1:4,7:11:66:201,0,66	1/1:0,16:16:48:477,48,0	1/1:0,9:9:27:283,27,0	0/0:1,0:1:3:0,3,45	0/1:3,17:20:34:421,0,34	0/1:2,7:9:22:166,0,22	0/0:34,0:34:99:0,99,1158
JH651523.1	18663942	.	C	T	3585.45	TERT	AC=12;AF=0.667;AN=18;BaseQRankSum=0.632;DP=169;ExcessHet=2.5097;FS=3.273;MLEAC=12;MLEAF=0.667;MQ=60.00;MQRankSum=0.00;QD=26.76;ReadPosRankSum=1.24;SOR=0.943;ANN=T|missense_variant|MODERATE|ENSODEE00000190691|GENE_ENSODEE00000190691|transcript|transcript:ENSODET00000025258|protein_coding|2/16|c.679G>A|p.Ala227Thr|679/3099|679/3099|227/1032||,T|intragenic_variant|MODIFIER|TERT|ENSODEG00000018274|ge…	GT:AD:DP:GQ:PGT:PID:PL	0/1:23,14:37:99:0|1:18663942_C_T:519,0,1037	0/1:22,23:45:99:0|1:18663942_C_T:900,0,1027	0/1:1,1:2:25:0|1:18663942_C_T:39,0,25	./.:0,0:0:.:.:.:0,0,0	0/1:2,6:8:91:0|1:18663942_C_T:246,0,91	1/1:0,17:17:51:1|1:18663942_C_T:765,51,0	1/1:0,4:4:15:1|1:18663942_C_T:217,15,0	./.:0,0:0:.:.:.:0,0,0	1/1:1,16:17:15:1|1:18663942_C_T:684,15,0	1/1:0,6:6:18:1|1:18663942_C_T:270,18,0	0/0:31,0:31:84:.:.:0,84,1260
JH651523.1	18663945	.	G	A	3590.38	TERT	AC=13;AF=0.722;AN=18;BaseQRankSum=0.489;DP=168;ExcessHet=1.5127;FS=3.248;MLEAC=13;MLEAF=0.722;MQ=60.00;MQRankSum=0.00;QD=26.60;ReadPosRankSum=1.24;SOR=0.882;ANN=A|missense_variant|MODERATE|ENSODEE00000190691|GENE_ENSODEE00000190691|transcript|transcript:ENSODET00000025258|protein_coding|2/16|c.676C>T|p.Arg226Cys|676/3099|676/3099|226/1032||,A|intragenic_variant|MODIFIER|TERT|ENSODEG00000018274|ge…	GT:AD:DP:GQ:PGT:PID:PL	0/1:24,14:38:99:0|1:18663942_C_T:516,0,1059	0/1:22,23:45:99:0|1:18663942_C_T:900,0,1027	1/1:0,1:1:3:1|1:18663942_C_T:45,3,0	./.:0,0:0:.:.:.:0,0,0	0/1:2,6:8:91:0|1:18663942_C_T:246,0,91	1/1:0,17:17:51:1|1:18663942_C_T:765,51,0	1/1:0,5:5:15:1|1:18663942_C_T:217,15,0	./.:0,0:0:.:.:.:0,0,0	1/1:0,16:16:15:1|1:18663942_C_T:684,15,0	1/1:0,6:6:18:1|1:18663942_C_T:270,18,0	0/0:30,0:30:84:.:.:0,84,1260
JH651523.1	18664681	.	T	A	26.93	TERT	AC=1;AF=0.045;AN=22;BaseQRankSum=-4.930e-01;DP=156;ExcessHet=3.0103;FS=0.000;InbreedingCoeff=-0.1184;MLEAC=1;MLEAF=0.045;MQ=60.00;MQRankSum=0.00;QD=2.69;ReadPosRankSum=0.00;SOR=0.368;ANN=A|missense_variant|MODERATE|ENSODEE00000190691|GENE_ENSODEE00000190691|transcript|transcript:ENSODET00000025258|protein_coding|1/16|c.22A>T|p.Ser8Cys|22/3099|22/3099|8/1032||,A|intragenic_variant|MODIFIER|TERT|EN…	GT:AD:DP:GQ:PGT:PID:PL	0/0:42,0:42:99:.:.:0,117,1495	0/0:48,0:48:99:.:.:0,101,1409	0/0:1,0:1:3:.:.:0,3,27	0/0:5,0:5:15:.:.:0,15,145	0/0:7,0:7:21:.:.:0,21,227	0/0:3,0:3:9:.:.:0,9,86	0/0:1,0:1:3:.:.:0,3,37	0/0:1,0:1:3:.:.:0,3,37	0/1:8,2:10:60:0|1:18664681_T_A:60,0,330	0/0:2,0:2:6:.:.:0,6,83	0/0:36,0:36:99:.:.:0,99,1485
JH651532.1	13629660	.	C	G	557.27	Psen2	AC=1;AF=0.045;AN=22;BaseQRankSum=0.300;DP=379;ExcessHet=3.0103;FS=1.317;InbreedingCoeff=-0.0476;MLEAC=1;MLEAF=0.045;MQ=60.00;MQRankSum=0.00;QD=16.39;ReadPosRankSum=-5.300e-02;SOR=0.473;ANN=G|missense_variant|MODERATE|ENSODEE00000142169|GENE_ENSODEE00000142169|transcript|transcript:ENSODET00000019089|protein_coding|10/10|c.1222G>C|p.Val408Leu|1224/1418|1222/1347|408/448||,G|intragenic_variant|MODI…	GT:AD:DP:GQ:PL	0/0:38,0:38:99:0,105,1383	0/0:37,0:37:99:0,99,1485	0/0:29,0:29:81:0,81,1024	0/0:37,0:37:99:0,99,1485	0/0:46,0:46:99:0,107,1608	0/1:14,20:34:99:592,0,369	0/0:22,0:22:63:0,63,776	0/0:20,0:20:60:0,60,642	0/0:58,0:58:99:0,104,1800	0/0:33,0:33:99:0,99,1254	0/0:25,0:25:72:0,72,992
JH651532.1	13631606	.	C	T	608.27	Psen2	AC=1;AF=0.045;AN=22;BaseQRankSum=1.33;DP=437;ExcessHet=3.0103;FS=4.566;InbreedingCoeff=-0.0476;MLEAC=1;MLEAF=0.045;MQ=60.00;MQRankSum=0.00;QD=14.15;ReadPosRankSum=-2.920e-01;SOR=1.592;ANN=T|missense_variant|MODERATE|ENSODEE00000142169|GENE_ENSODEE00000142169|transcript|transcript:ENSODET00000019089|protein_coding|8/10|c.1015G>A|p.Val339Ile|1017/1418|1015/1347|339/448||,T|intragenic_variant|MODIFI…	GT:AD:DP:GQ:PL	0/0:38,0:38:99:0,102,1530	0/0:41,0:41:99:0,105,1575	0/0:32,0:32:90:0,90,1350	0/1:23,20:43:99:643,0,662	0/0:43,0:43:99:0,104,1539	0/0:37,0:37:99:0,99,1483	0/0:27,0:27:66:0,66,990	0/0:22,0:22:60:0,60,900	0/0:66,0:66:99:0,103,1800	0/0:41,0:41:99:0,111,1569	0/0:47,0:47:99:0,120,1800
JH651535.1	16771862	.	G	A	181.27	Msh6	AC=1;AF=0.045;AN=22;BaseQRankSum=0.034;DP=332;ExcessHet=3.0103;FS=0.000;InbreedingCoeff=-0.0476;MLEAC=1;MLEAF=0.045;MQ=60.00;MQRankSum=0.00;QD=12.08;ReadPosRankSum=-2.381e+00;SOR=0.495;ANN=A|missense_variant|MODERATE|ENSODEE00000129211|GENE_ENSODEE00000129211|transcript|transcript:ENSODET00000017372|protein_coding|5/11|c.788G>A|p.Ser263Asn|788/4038|788/4038|263/1345||,A|intragenic_variant|MODIFIE…	GT:AD:DP:GQ:PL	0/0:36,0:36:99:0,105,1412	0/0:43,0:43:99:0,117,1755	0/0:17,0:17:51:0,51,700	0/0:18,0:18:54:0,54,686	0/0:42,0:42:99:0,101,1538	0/0:33,0:33:99:0,99,1119	0/0:25,0:25:72:0,72,1080	0/1:7,8:15:99:216,0,191	0/0:41,0:41:99:0,104,1636	0/0:35,0:35:99:0,102,1134	0/0:27,0:27:81:0,81,964
JH651535.1	16773370	.	G	A	291.27	Msh6	AC=1;AF=0.045;AN=22;BaseQRankSum=-1.268e+00;DP=328;ExcessHet=3.0103;FS=0.000;InbreedingCoeff=-0.0476;MLEAC=1;MLEAF=0.045;MQ=60.00;MQRankSum=0.00;QD=13.24;ReadPosRankSum=0.855;SOR=0.693;ANN=A|missense_variant|MODERATE|ENSODEE00000129211|GENE_ENSODEE00000129211|transcript|transcript:ENSODET00000017372|protein_coding|5/11|c.2296G>A|p.Ala766Thr|2296/4038|2296/4038|766/1345||,A|upstream_gene_variant|M…	GT:AD:DP:GQ:PL	0/0:37,0:37:99:0,99,1229	0/0:36,0:36:90:0,90,1350	0/0:19,0:19:48:0,48,720	0/1:11,11:22:99:326,0,391	0/0:34,0:34:99:0,99,1278	0/0:27,0:27:81:0,81,1053	0/0:24,0:24:69:0,69,1035	0/0:14,0:14:42:0,42,485	0/0:38,0:38:99:0,99,1378	0/0:40,0:40:99:0,107,1509	0/0:37,0:37:99:0,99,1485
JH651535.1	16773665	.	C	T	6416.42	Msh6	AC=15;AF=0.682;AN=22;BaseQRankSum=-3.610e-01;DP=289;ExcessHet=2.9436;FS=0.536;InbreedingCoeff=-0.0476;MLEAC=15;MLEAF=0.682;MQ=60.00;MQRankSum=0.00;QD=25.26;ReadPosRankSum=-1.780e-01;SOR=0.756;ANN=T|missense_variant|MODERATE|ENSODEE00000129211|GENE_ENSODEE00000129211|transcript|transcript:ENSODET00000017372|protein_coding|5/11|c.2591C>T|p.Ala864Val|2591/4038|2591/4038|864/1345||,T|upstream_gene_va…	GT:AD:DP:GQ:PL	0/1:7,11:18:99:279,0,177	0/1:8,10:18:99:315,0,228	1/1:0,16:16:48:624,48,0	0/1:18,14:32:99:477,0,639	0/1:19,32:51:99:841,0,487	0/0:33,0:33:87:0,87,1305	1/1:0,19:19:57:730,57,0	0/1:10,8:18:99:266,0,270	1/1:0,26:26:78:1045,78,0	1/1:0,28:28:84:965,84,0	1/1:0,28:28:84:936,84,0
JH651535.1	16773703	.	G	A	898.84	Msh6	AC=3;AF=0.136;AN=22;BaseQRankSum=0.827;DP=293;ExcessHet=3.6798;FS=0.000;InbreedingCoeff=-0.1579;MLEAC=3;MLEAF=0.136;MQ=60.00;MQRankSum=0.00;QD=11.67;ReadPosRankSum=1.63;SOR=0.752;ANN=A|missense_variant|MODERATE|ENSODEE00000129211|GENE_ENSODEE00000129211|transcript|transcript:ENSODET00000017372|protein_coding|5/11|c.2629G>A|p.Val877Ile|2629/4038|2629/4038|877/1345||,A|upstream_gene_variant|MODIFIE…	GT:AD:DP:GQ:PL	0/0:23,0:23:63:0,63,826	0/1:8,13:21:99:304,0,219	0/0:18,0:18:51:0,51,765	0/1:16,10:26:99:323,0,532	0/0:43,0:43:99:0,107,1538	0/0:30,0:30:87:0,87,1305	0/0:21,0:21:60:0,60,900	0/0:20,0:20:57:0,57,855	0/0:33,0:33:81:0,81,1215	0/0:27,0:27:81:0,81,1050	0/1:20,10:30:99:319,0,556
JH651535.1	16773748	.	A	G	929.21	Msh6	AC=2;AF=0.091;AN=22;BaseQRankSum=-6.290e-01;DP=347;ExcessHet=3.6173;FS=0.000;InbreedingCoeff=-0.1284;MLEAC=2;MLEAF=0.091;MQ=60.00;MQRankSum=0.00;QD=14.75;ReadPosRankSum=-3.100e-01;SOR=0.730;ANN=G|missense_variant|MODERATE|ENSODEE00000129211|GENE_ENSODEE00000129211|transcript|transcript:ENSODET00000017372|protein_coding|5/11|c.2674A>G|p.Thr892Ala|2674/4038|2674/4038|892/1345||,G|upstream_gene_vari…	GT:AD:DP:GQ:PL	0/1:13,17:30:99:420,0,329	0/0:29,0:29:0:0,0,670	0/0:25,0:25:72:0,72,858	0/0:33,0:33:62:0,62,1033	0/0:43,0:43:99:0,113,1460	0/0:36,0:36:62:0,62,1184	0/0:21,0:21:60:0,60,751	0/0:22,0:22:66:0,66,826	0/0:36,0:36:99:0,102,1266	0/0:39,0:39:26:0,26,1230	0/1:14,19:33:99:550,0,432
JH651535.1	16773866	.	G	A	389.12	Msh6	AC=6;AF=0.273;AN=22;BaseQRankSum=1.19;DP=422;ExcessHet=8.3430;FS=47.754;InbreedingCoeff=-0.4203;MLEAC=6;MLEAF=0.273;MQ=58.49;MQRankSum=-4.894e+00;QD=2.01;ReadPosRankSum=1.84;SOR=4.788;ANN=A|missense_variant|MODERATE|ENSODEE00000129211|GENE_ENSODEE00000129211|transcript|transcript:ENSODET00000017372|protein_coding|5/11|c.2792G>A|p.Arg931Lys|2792/4038|2792/4038|931/1345||,A|upstream_gene_variant|MO…	GT:AD:DP:GQ:PGT:PID:PL	0/0:35,0:35:0:.:.:0,0,798	0/1:39,7:46:99:0|1:16773866_G_A:177,0,2275	0/0:33,2:35:15:0|1:16773866_G_A:0,15,2060	0/1:15,3:18:75:0|1:16773866_G_A:75,0,2187	0/0:52,0:52:19:.:.:0,19,1532	0/1:30,3:33:33:0|1:16773866_G_A:33,0,3061	0/1:19,2:21:27:0|1:16773866_G_A:27,0,2269	0/0:21,0:21:60:.:.:0,60,831	0/0:46,0:46:92:.:.:0,92,1581	0/1:36,3:39:15:0|1:16773866_G_A:15,0,1822	0/1:32,5:37:99:0|1:16773866_G_A:114,0,1599
JH651535.1	16773870	.	A	C	386.09	Msh6	AC=6;AF=0.273;AN=22;BaseQRankSum=1.06;DP=417;ExcessHet=8.3430;FS=47.676;InbreedingCoeff=-0.4192;MLEAC=6;MLEAF=0.273;MQ=58.22;MQRankSum=-4.962e+00;QD=2.00;ReadPosRankSum=2.01;SOR=4.764;ANN=C|missense_variant|MODERATE|ENSODEE00000129211|GENE_ENSODEE00000129211|transcript|transcript:ENSODET00000017372|protein_coding|5/11|c.2796A>C|p.Glu932Asp|2796/4038|2796/4038|932/1345||,C|upstream_gene_variant|MO…	GT:AD:DP:GQ:PGT:PID:PL	0/0:35,0:35:0:.:.:0,0,820	0/1:37,7:44:99:0|1:16773866_G_A:177,0,2275	0/0:31,2:33:15:0|1:16773866_G_A:0,15,2060	0/1:17,3:20:75:0|1:16773866_G_A:75,0,2187	0/0:51,0:51:25:.:.:0,25,1510	0/1:31,3:34:33:0|1:16773866_G_A:33,0,3061	0/1:19,2:21:24:0|1:16773866_G_A:24,0,2333	0/0:21,0:21:60:.:.:0,60,831	0/0:45,0:45:89:.:.:0,89,1539	0/1:37,3:40:15:0|1:16773866_G_A:15,0,1822	0/1:29,5:34:99:0|1:16773866_G_A:114,0,1616
JH651535.1	16773892	.	T	C	429.05	Msh6	AC=6;AF=0.273;AN=22;BaseQRankSum=1.27;DP=400;ExcessHet=8.3430;FS=52.819;InbreedingCoeff=-0.4327;MLEAC=7;MLEAF=0.318;MQ=57.83;MQRankSum=-4.962e+00;QD=2.40;ReadPosRankSum=0.694;SOR=5.058;ANN=C|missense_variant|MODERATE|ENSODEE00000129211|GENE_ENSODEE00000129211|transcript|transcript:ENSODET00000017372|protein_coding|5/11|c.2818T>C|p.Tyr940His|2818/4038|2818/4038|940/1345||,C|upstream_gene_variant|M…	GT:AD:DP:GQ:PGT:PID:PL	0/0:36,0:36:0:.:.:0,0,678	0/1:37,7:44:99:0|1:16773892_T_C:180,0,2231	0/0:29,2:31:6:0|1:16773892_T_C:0,6,1958	0/1:13,3:16:81:0|1:16773892_T_C:81,0,2387	0/0:52,0:52:23:.:.:0,23,1568	0/1:22,3:25:60:0|1:16773892_T_C:60,0,2964	0/1:22,2:24:15:0|1:16773892_T_C:15,0,2421	0/0:20,0:20:51:.:.:0,51,765	0/0:42,0:42:80:.:.:0,80,1411	0/1:37,3:40:15:0|1:16773892_T_C:15,0,1824	0/1:25,5:30:99:0|1:16773892_T_C:129,0,1384
JH651535.1	16773900	.	A	C	404.47	Msh6	AC=6;AF=0.273;AN=22;BaseQRankSum=1.38;DP=412;ExcessHet=8.3430;FS=48.973;InbreedingCoeff=-0.4249;MLEAC=6;MLEAF=0.273;MQ=58.10;MQRankSum=-4.962e+00;QD=2.14;ReadPosRankSum=0.262;SOR=4.837;ANN=C|missense_variant|MODERATE|ENSODEE00000129211|GENE_ENSODEE00000129211|transcript|transcript:ENSODET00000017372|protein_coding|5/11|c.2826A>C|p.Glu942Asp|2826/4038|2826/4038|942/1345||,C|upstream_gene_variant|M…	GT:AD:DP:GQ:PGT:PID:PL	0/0:37,0:37:0:.:.:0,0,820	0/1:38,6:44:99:0|1:16773892_T_C:177,0,2293	0/0:30,2:32:12:0|1:16773892_T_C:0,12,2048	0/1:21,3:24:63:0|1:16773892_T_C:63,0,2639	0/0:50,0:50:13:.:.:0,13,1553	0/1:21,3:24:60:0|1:16773892_T_C:60,0,2967	0/1:22,2:24:18:0|1:16773892_T_C:18,0,2398	0/0:20,0:20:60:.:.:0,60,730	0/0:44,0:44:86:.:.:0,86,1459	0/1:37,3:40:15:0|1:16773892_T_C:15,0,1824	0/1:28,5:33:99:0|1:16773892_T_C:123,0,1468
JH651542.1	12256261	.	G	A	420.07	EPHA1	AC=2;AF=0.091;AN=22;BaseQRankSum=-8.010e-01;DP=264;ExcessHet=3.2222;FS=1.446;InbreedingCoeff=-0.1000;MLEAC=2;MLEAF=0.091;MQ=60.00;MQRankSum=0.00;QD=13.55;ReadPosRankSum=0.296;SOR=0.368;ANN=A|missense_variant|MODERATE|ENSODEE00000133605|GENE_ENSODEE00000133605|transcript|transcript:ENSODET00000017946|protein_coding|15/18|c.2506G>A|p.Gly836Arg|2506/2955|2506/2955|836/984||,A|upstream_gene_variant|M…	GT:AD:DP:GQ:PL	0/0:30,0:30:72:0,72,1080	0/0:35,0:35:93:0,93,1395	0/1:11,11:22:99:299,0,336	0/0:18,0:18:54:0,54,648	0/0:34,0:34:96:0,96,1440	0/0:16,0:16:48:0,48,650	0/0:15,0:15:42:0,42,630	0/1:2,7:9:65:163,0,65	0/0:43,0:43:99:0,104,1577	0/0:22,0:22:60:0,60,900	0/0:20,0:20:57:0,57,855
JH651568.1	5059497	.	A	G	2090.7	WRN	AC=8;AF=0.364;AN=22;BaseQRankSum=0.156;DP=279;ExcessHet=4.3978;FS=12.418;InbreedingCoeff=-0.1786;MLEAC=8;MLEAF=0.364;MQ=60.00;MQRankSum=0.00;QD=12.37;ReadPosRankSum=-1.090e-01;SOR=1.514;ANN=G|missense_variant|MODERATE|ENSODEE00000038761|GENE_ENSODEE00000038761|transcript|transcript:ENSODET00000005484|protein_coding|3/33|c.274A>G|p.Ile92Val|274/4203|274/4203|92/1400||,G|intragenic_variant|MODIFIER…	GT:AD:DP:GQ:PL	0/1:15,5:20:99:165,0,473	0/1:14,10:24:99:294,0,438	0/1:10,6:16:99:222,0,279	0/0:28,0:28:75:0,75,1125	0/1:19,15:34:99:402,0,576	0/0:34,0:34:99:0,99,1261	0/0:22,0:22:60:0,60,900	1/1:0,13:13:39:463,39,0	0/1:17,9:26:99:246,0,532	0/1:22,14:36:99:360,0,641	0/0:26,0:26:75:0,75,938
JH651571.1	11957587	.	C	T	107.27	GRN	AC=1;AF=0.045;AN=22;BaseQRankSum=0.132;DP=334;ExcessHet=3.0103;FS=5.219;InbreedingCoeff=-0.0476;MLEAC=1;MLEAF=0.045;MQ=60.00;MQRankSum=0.00;QD=7.66;ReadPosRankSum=2.43;SOR=1.938;ANN=T|missense_variant|MODERATE|ENSODEE00000187552|GENE_ENSODEE00000187552|transcript|transcript:ENSODET00000024896|protein_coding|2/12|c.164C>T|p.Pro55Leu|164/1767|164/1767|55/588||WARNING_TRANSCRIPT_NO_START_CODON,T|int…	GT:AD:DP:GQ:PL	0/0:39,0:39:99:0,110,1430	0/0:37,0:37:99:0,105,1575	0/0:20,0:20:57:0,57,855	0/1:9,5:14:99:142,0,286	0/0:34,0:34:96:0,96,1440	0/0:25,0:25:72:0,72,954	0/0:22,0:22:60:0,60,763	0/0:12,0:12:36:0,36,438	0/0:54,0:54:99:0,106,1800	0/0:41,0:41:99:0,101,1620	0/0:36,0:36:99:0,99,1125
JH651571.1	11960010	.	G	A	274.32	GRN	AC=1;AF=0.045;AN=22;BaseQRankSum=-2.490e-01;DP=232;ExcessHet=3.0103;FS=6.701;InbreedingCoeff=-0.0502;MLEAC=1;MLEAF=0.045;MQ=60.00;MQRankSum=0.00;QD=11.93;ReadPosRankSum=2.07;SOR=0.681;ANN=A|missense_variant|MODERATE|ENSODEE00000187552|GENE_ENSODEE00000187552|transcript|transcript:ENSODET00000024896|protein_coding|11/12|c.1555G>A|p.Asp519Asn|1555/1767|1555/1767|519/588||WARNING_TRANSCRIPT_NO_START…	GT:AD:DP:GQ:PL	0/0:33,0:33:99:0,99,1071	0/0:37,0:37:99:0,102,1530	0/0:6,0:6:18:0,18,266	0/0:6,0:6:18:0,18,206	0/1:11,12:23:99:309,0,298	0/0:24,0:24:66:0,66,990	0/0:8,0:8:24:0,24,287	0/0:6,0:6:18:0,18,157	0/0:33,0:33:99:0,99,1109	0/0:30,0:30:90:0,90,944	0/0:26,0:26:72:0,72,873
JH651571.1	11960234	.	G	A	2716.53	GRN	AC=5;AF=0.227;AN=22;BaseQRankSum=0.199;DP=305;ExcessHet=5.5175;FS=10.149;InbreedingCoeff=-0.2941;MLEAC=5;MLEAF=0.227;MQ=60.00;MQRankSum=0.00;QD=15.52;ReadPosRankSum=0.074;SOR=0.984;ANN=A|missense_variant|MODERATE|ENSODEE00000187552|GENE_ENSODEE00000187552|transcript|transcript:ENSODET00000024896|protein_coding|12/12|c.1705G>A|p.Val569Ile|1705/1767|1705/1767|569/588||WARNING_TRANSCRIPT_NO_START_CO…	GT:AD:DP:GQ:PL	0/0:26,0:26:72:0,72,1080	0/0:28,0:28:81:0,81,1215	0/1:7,11:18:99:340,0,220	0/0:23,0:23:60:0,60,861	0/1:14,24:38:99:765,0,471	0/0:25,0:25:72:0,72,1080	0/0:14,0:14:39:0,39,585	0/0:14,0:14:42:0,42,502	0/1:36,21:57:99:619,0,1114	0/1:16,19:35:99:671,0,535	0/1:15,12:27:99:375,0,395
JH651579.1	1254533	.	T	A	718.07	IAPP	AC=2;AF=0.091;AN=22;BaseQRankSum=0.640;DP=312;ExcessHet=3.2222;FS=2.499;InbreedingCoeff=-0.1000;MLEAC=2;MLEAF=0.091;MQ=60.00;MQRankSum=0.00;QD=15.28;ReadPosRankSum=0.354;SOR=1.121;ANN=A|missense_variant|MODERATE|ENSODEE00000090079|GENE_ENSODEE00000090079|transcript|transcript:ENSODET00000012172|protein_coding|3/3|c.263A>T|p.Tyr88Phe|341/576|263/276|88/91||,A|intragenic_variant|MODIFIER|Iapp|ENSOD…	GT:AD:DP:GQ:PL	0/0:30,0:30:90:0,90,990	0/0:34,0:34:99:0,102,1127	0/0:34,0:34:99:0,99,1205	0/0:32,0:32:90:0,90,1350	0/1:13,12:25:99:366,0,380	0/1:9,13:22:99:394,0,346	0/0:24,0:24:72:0,72,892	0/0:19,0:19:54:0,54,810	0/0:34,0:34:99:0,99,1485	0/0:31,0:31:90:0,90,1199	0/0:27,0:27:81:0,81,815
JH651579.1	1254548	.	A	C	4352.66	IAPP	AC=8;AF=0.364;AN=22;BaseQRankSum=2.29;DP=327;ExcessHet=0.1320;FS=1.505;InbreedingCoeff=0.6071;MLEAC=8;MLEAF=0.364;MQ=60.00;MQRankSum=0.00;QD=25.91;ReadPosRankSum=0.354;SOR=0.538;ANN=C|missense_variant|MODERATE|ENSODEE00000090079|GENE_ENSODEE00000090079|transcript|transcript:ENSODET00000012172|protein_coding|3/3|c.248T>G|p.Val83Gly|326/576|248/276|83/91||,C|intragenic_variant|MODIFIER|Iapp|ENSODEG…	GT:AD:DP:GQ:PL	0/0:33,0:33:99:0,99,1060	0/1:23,15:38:99:399,0,516	1/1:0,32:32:96:1107,96,0	0/0:32,0:32:90:0,90,1350	0/1:13,12:25:99:340,0,411	0/0:25,0:25:72:0,72,1080	0/0:24,0:24:72:0,72,892	0/0:17,0:17:48:0,48,720	1/1:0,36:36:99:1217,108,0	1/1:0,37:37:99:1363,111,0	0/0:28,0:28:81:0,81,1215
JH651580.1	3039738	.	C	T	260.27	nrf2	AC=1;AF=0.045;AN=22;BaseQRankSum=-1.029e+00;DP=279;ExcessHet=3.0103;FS=0.000;InbreedingCoeff=-0.0476;MLEAC=1;MLEAF=0.045;MQ=60.00;MQRankSum=0.00;QD=14.46;ReadPosRankSum=-9.540e-01;SOR=1.201;ANN=T|missense_variant|MODERATE|ENSODEE00000102039|GENE_ENSODEE00000102039|transcript|transcript:ENSODET00000013772|protein_coding|5/5|c.739C>T|p.His247Tyr|739/1815|739/1815|247/604||,T|intragenic_variant|MODI…	GT:AD:DP:GQ:PL	0/0:27,0:27:78:0,78,1170	0/0:35,0:35:93:0,93,1395	0/1:9,9:18:99:295,0,316	0/0:24,0:24:72:0,72,855	0/0:33,0:33:99:0,99,1192	0/0:24,0:24:72:0,72,908	0/0:19,0:19:57:0,57,739	0/0:22,0:22:60:0,60,683	0/0:35,0:35:99:0,105,1089	0/0:28,0:28:75:0,75,1125	0/0:14,0:14:39:0,39,585
JH651580.1	3039946	.	T	C	1236.27	nrf2	AC=1;AF=0.045;AN=22;BaseQRankSum=-2.430e-01;DP=357;ExcessHet=3.0103;FS=0.000;InbreedingCoeff=-0.0476;MLEAC=1;MLEAF=0.045;MQ=60.00;MQRankSum=0.00;QD=21.32;ReadPosRankSum=-1.703e+00;SOR=0.846;ANN=C|missense_variant|MODERATE|ENSODEE00000102039|GENE_ENSODEE00000102039|transcript|transcript:ENSODET00000013772|protein_coding|5/5|c.947T>C|p.Ile316Thr|947/1815|947/1815|316/604||,C|intragenic_variant|MODI…	GT:AD:DP:GQ:PL	0/0:28,0:28:81:0,81,910	0/0:37,0:37:99:0,103,1234	0/0:27,0:27:78:0,78,1170	0/0:35,0:35:99:0,99,1207	0/0:33,0:33:90:0,90,1350	0/0:36,0:36:99:0,99,1444	0/0:29,0:29:81:0,81,1215	0/0:15,0:15:45:0,45,556	0/1:20,38:58:99:1271,0,579	0/0:31,0:31:90:0,90,1158	0/0:27,0:27:81:0,81,928
JH651580.1	3040163	.	G	C	3284.51	nrf2	AC=5;AF=0.227;AN=22;BaseQRankSum=0.679;DP=361;ExcessHet=1.1810;FS=4.200;InbreedingCoeff=0.2235;MLEAC=5;MLEAF=0.227;MQ=60.00;MQRankSum=0.00;QD=21.90;ReadPosRankSum=0.00;SOR=0.944;ANN=C|missense_variant|MODERATE|ENSODEE00000102039|GENE_ENSODEE00000102039|transcript|transcript:ENSODET00000013772|protein_coding|5/5|c.1164G>C|p.Lys388Asn|1164/1815|1164/1815|388/604||,C|intragenic_variant|MODIFIER|gene…	GT:AD:DP:GQ:PL	0/0:24,0:24:69:0,69,1035	0/0:40,0:40:99:0,105,1575	0/1:19,22:41:99:701,0,533	0/1:7,7:14:99:232,0,267	0/1:22,28:50:99:816,0,560	1/1:0,45:45:99:1595,135,0	0/0:19,0:19:57:0,57,659	0/0:19,0:19:54:0,54,810	0/0:40,0:40:99:0,103,1246	0/0:35,0:35:99:0,102,1422	0/0:34,0:34:99:0,99,1485
JH651580.1	3040188	.	G	T	466.27	nrf2	AC=1;AF=0.045;AN=22;BaseQRankSum=0.866;DP=348;ExcessHet=3.0103;FS=0.000;InbreedingCoeff=-0.0476;MLEAC=1;MLEAF=0.045;MQ=60.00;MQRankSum=0.00;QD=13.71;ReadPosRankSum=-8.610e-01;SOR=0.693;ANN=T|missense_variant|MODERATE|ENSODEE00000102039|GENE_ENSODEE00000102039|transcript|transcript:ENSODET00000013772|protein_coding|5/5|c.1189G>T|p.Val397Phe|1189/1815|1189/1815|397/604||,T|intragenic_variant|MODIFI…	GT:AD:DP:GQ:PL	0/0:27,0:27:81:0,81,828	0/0:40,0:40:99:0,105,1575	0/0:37,0:37:99:0,102,1352	0/0:14,0:14:36:0,36,540	0/0:47,0:47:99:0,107,1611	0/0:39,0:39:99:0,111,1438	0/0:23,0:23:60:0,60,900	0/0:20,0:20:51:0,51,765	0/1:17,17:34:99:501,0,461	0/0:35,0:35:99:0,102,1422	0/0:32,0:32:90:0,90,1035
JH651595.1	3376389	.	T	A	1053.84	Sorl1	AC=3;AF=0.136;AN=22;BaseQRankSum=0.578;DP=351;ExcessHet=3.6798;FS=0.000;InbreedingCoeff=-0.1579;MLEAC=3;MLEAF=0.136;MQ=60.00;MQRankSum=0.00;QD=12.40;ReadPosRankSum=-1.380e-01;SOR=0.661;ANN=A|missense_variant|MODERATE|ENSODEE00000068342|GENE_ENSODEE00000068342|transcript|transcript:ENSODET00000009301|protein_coding|36/47|c.4993A>T|p.Thr1665Ser|4993/6516|4993/6516|1665/2171||,A|intragenic_variant|M…	GT:AD:DP:GQ:PL	0/1:16,16:32:99:458,0,380	0/0:35,0:35:99:0,99,1485	0/0:33,0:33:99:0,99,1249	0/0:28,0:28:81:0,81,959	0/0:35,0:35:99:0,101,1225	0/0:42,0:42:99:0,103,1465	0/1:14,11:25:99:299,0,417	0/0:22,0:22:63:0,63,693	0/0:37,0:37:99:0,99,1174	0/0:34,0:34:99:0,99,1214	0/1:15,13:28:99:344,0,384
JH651595.1	3376769	.	C	T	359.27	Sorl1	AC=1;AF=0.045;AN=22;BaseQRankSum=-1.048e+00;DP=239;ExcessHet=3.0103;FS=0.000;InbreedingCoeff=-0.0476;MLEAC=1;MLEAF=0.045;MQ=60.00;MQRankSum=0.00;QD=13.82;ReadPosRankSum=0.847;SOR=0.458;ANN=T|missense_variant|MODERATE|ENSODEE00000068342|GENE_ENSODEE00000068342|transcript|transcript:ENSODET00000009301|protein_coding|35/47|c.4828G>A|p.Ala1610Thr|4828/6516|4828/6516|1610/2171||,T|intragenic_variant|M…	GT:AD:DP:GQ:PGT:PID:PL	0/0:15,0:15:39:.:.:0,39,585	0/0:22,0:22:60:.:.:0,60,746	0/0:24,0:24:60:.:.:0,60,900	0/0:18,0:18:48:.:.:0,48,720	0/0:24,0:24:72:.:.:0,72,915	0/1:13,13:26:99:0|1:3376769_C_T:394,0,628	0/0:20,0:20:60:.:.:0,60,686	0/0:16,0:16:45:.:.:0,45,675	0/0:21,0:21:57:.:.:0,57,855	0/0:23,0:23:60:.:.:0,60,900	0/0:20,0:20:51:.:.:0,51,765
JH651595.1	3378751	.	T	C	4893.7	Sorl1	AC=8;AF=0.364;AN=22;BaseQRankSum=1.31;DP=392;ExcessHet=4.3978;FS=0.448;InbreedingCoeff=-0.1786;MLEAC=8;MLEAF=0.364;MQ=60.00;MQRankSum=0.00;QD=18.06;ReadPosRankSum=-1.590e-01;SOR=0.742;ANN=C|missense_variant|MODERATE|ENSODEE00000068342|GENE_ENSODEE00000068342|transcript|transcript:ENSODET00000009301|protein_coding|34/47|c.4781A>G|p.Asn1594Ser|4781/6516|4781/6516|1594/2171||,C|intragenic_variant|MO…	GT:AD:DP:GQ:PL	0/1:36,28:64:99:814,0,986	0/0:36,0:36:99:0,99,1137	0/1:16,17:33:99:528,0,540	0/1:6,18:24:99:576,0,160	0/1:22,23:45:99:601,0,593	0/1:20,12:32:99:400,0,632	0/0:23,0:23:60:0,60,862	0/0:22,0:22:60:0,60,797	0/0:39,0:39:99:0,107,1490	1/1:0,53:53:99:1784,159,0	0/1:13,7:20:99:252,0,356
JH651595.1	3416519	.	C	T	2996.98	Sorl1	AC=6;AF=0.273;AN=22;BaseQRankSum=-8.370e-01;DP=325;ExcessHet=0.2470;FS=2.223;InbreedingCoeff=0.5417;MLEAC=6;MLEAF=0.273;MQ=60.00;MQRankSum=0.00;QD=27.00;ReadPosRankSum=0.266;SOR=0.462;ANN=T|missense_variant|MODERATE|ENSODEE00000068342|GENE_ENSODEE00000068342|transcript|transcript:ENSODET00000009301|protein_coding|19/47|c.2734G>A|p.Val912Ile|2734/6516|2734/6516|912/2171||,T|intragenic_variant|MODI…	GT:AD:DP:GQ:PL	0/0:33,0:33:96:0,96,1440	0/0:40,0:40:99:0,114,1409	0/0:35,0:35:99:0,99,1157	0/1:11,11:22:99:304,0,345	1/1:0,39:39:99:1337,117,0	0/0:20,0:20:60:0,60,776	0/0:24,0:24:72:0,72,841	0/1:4,14:18:99:373,0,128	0/0:44,0:44:99:0,113,1610	1/1:1,31:32:86:1050,86,0	0/0:18,0:18:48:0,48,720
JH651595.1	3420340	.	T	A	1951.84	Sorl1	AC=3;AF=0.136;AN=22;BaseQRankSum=0.951;DP=408;ExcessHet=3.6798;FS=4.150;InbreedingCoeff=-0.1579;MLEAC=3;MLEAF=0.136;MQ=60.00;MQRankSum=0.00;QD=14.90;ReadPosRankSum=-2.110e-01;SOR=0.429;ANN=A|missense_variant|MODERATE|ENSODEE00000068342|GENE_ENSODEE00000068342|transcript|transcript:ENSODET00000009301|protein_coding|17/47|c.2402A>T|p.Gln801Leu|2402/6516|2402/6516|801/2171||,A|intragenic_variant|MOD…	GT:AD:DP:GQ:PGT:PID:PL	0/0:40,0:40:99:.:.:0,114,1710	0/0:38,0:38:99:.:.:0,102,1530	0/1:22,22:44:99:0|1:3420318_T_C:686,0,611	0/1:20,18:38:99:0|1:3420318_T_C:706,0,764	0/0:47,0:47:99:.:.:0,101,1625	0/0:36,0:36:99:.:.:0,101,1213	0/0:24,0:24:66:.:.:0,66,990	0/0:20,0:20:60:.:.:0,60,640	0/1:27,22:49:99:0|1:3420318_T_C:607,0,816	0/0:34,0:34:99:.:.:0,99,1376	0/0:38,0:38:99:.:.:0,105,1284
JH651595.1	3427231	.	C	T	11009.53	Sorl1	AC=17;AF=0.773;AN=22;BaseQRankSum=-1.272e+00;DP=425;ExcessHet=5.5175;FS=2.219;InbreedingCoeff=-0.2941;MLEAC=17;MLEAF=0.773;MQ=60.00;MQRankSum=0.00;QD=25.97;ReadPosRankSum=0.340;SOR=0.517;ANN=T|missense_variant|MODERATE|ENSODEE00000068342|GENE_ENSODEE00000068342|transcript|transcript:ENSODET00000009301|protein_coding|16/47|c.2285G>A|p.Arg762His|2285/6516|2285/6516|762/2171||,T|intragenic_variant|M…	GT:AD:DP:GQ:PL	0/1:11,20:31:99:563,0,272	1/1:0,34:34:99:1115,102,0	1/1:0,49:49:99:1763,147,0	1/1:0,36:36:99:1247,108,0	1/1:0,51:51:99:1752,153,0	0/1:18,22:40:99:623,0,577	1/1:0,24:24:72:915,72,0	0/1:6,11:17:99:282,0,178	0/1:28,25:53:99:796,0,799	1/1:0,47:47:99:1669,141,0	0/1:27,15:42:99:338,0,839
JH651595.1	3459316	.	C	T	1233.84	Sorl1	AC=3;AF=0.136;AN=22;BaseQRankSum=1.15;DP=377;ExcessHet=3.6798;FS=7.721;InbreedingCoeff=-0.1579;MLEAC=3;MLEAF=0.136;MQ=60.00;MQRankSum=0.00;QD=10.64;ReadPosRankSum=0.942;SOR=0.270;ANN=T|missense_variant|MODERATE|ENSODEE00000068342|GENE_ENSODEE00000068342|transcript|transcript:ENSODET00000009301|protein_coding|7/47|c.1007G>A|p.Arg336Gln|1007/6516|1007/6516|336/2171||,T|intragenic_variant|MODIFIER|S…	GT:AD:DP:GQ:PL	0/0:36,0:36:99:0,101,1230	0/0:35,0:35:99:0,99,1485	0/1:18,16:34:99:528,0,542	0/1:17,13:30:99:400,0,645	0/0:37,0:37:99:0,99,1459	0/0:33,0:33:99:0,99,1246	0/0:24,0:24:72:0,72,930	0/0:21,0:21:60:0,60,677	0/1:37,15:52:99:353,0,962	0/0:42,0:42:99:0,111,1688	0/0:32,0:32:90:0,90,1350
JH651595.1	3484824	.	G	A	2672.51	Sorl1	AC=5;AF=0.227;AN=22;BaseQRankSum=0.647;DP=354;ExcessHet=1.1810;FS=4.089;InbreedingCoeff=0.2235;MLEAC=5;MLEAF=0.227;MQ=60.00;MQRankSum=0.00;QD=18.95;ReadPosRankSum=0.736;SOR=0.980;ANN=A|missense_variant|MODERATE|ENSODEE00000068342|GENE_ENSODEE00000068342|transcript|transcript:ENSODET00000009301|protein_coding|4/47|c.644C>T|p.Ala215Val|644/6516|644/6516|215/2171||,A|intragenic_variant|MODIFIER|SORL…	GT:AD:DP:GQ:PL	0/0:34,0:34:99:0,99,1485	1/1:0,37:37:99:1228,111,0	0/0:30,0:30:90:0,90,1139	0/0:26,0:26:72:0,72,1080	0/1:20,22:42:99:597,0,560	0/0:36,0:36:99:0,99,1249	0/1:10,9:19:99:307,0,345	0/0:15,0:15:45:0,45,476	0/0:36,0:36:99:0,99,1299	0/1:25,18:43:99:600,0,720	0/0:35,0:35:99:0,99,1259
JH651591.1	7686483	.	C	T	12453.07	P2RX7	AC=20;AF=0.909;AN=22;BaseQRankSum=-5.100e-02;DP=421;ExcessHet=3.2222;FS=0.000;InbreedingCoeff=-0.1000;MLEAC=20;MLEAF=0.909;MQ=60.00;MQRankSum=0.00;QD=29.65;ReadPosRankSum=0.091;SOR=0.778;ANN=T|missense_variant|MODERATE|ENSODEE00000128718|GENE_ENSODEE00000128718|transcript|transcript:ENSODET00000017307|protein_coding|6/12|c.689G>A|p.Arg230Gln|689/1770|689/1770|230/589||,T|intragenic_variant|MODIFI…	GT:AD:DP:GQ:PL	1/1:0,32:32:96:1013,96,0	1/1:0,37:37:99:1199,111,0	1/1:0,24:24:72:945,72,0	0/1:24,14:38:99:386,0,766	0/1:25,23:48:99:577,0,720	1/1:0,44:44:99:1565,132,0	1/1:0,20:20:60:726,60,0	1/1:0,11:11:33:444,33,0	1/1:0,87:87:99:2979,260,0	1/1:0,42:42:99:1493,126,0	1/1:0,37:37:99:1168,111,0
JH651591.1	7687112	.	G	A	912.07	P2RX7	AC=2;AF=0.091;AN=22;BaseQRankSum=0.023;DP=371;ExcessHet=3.2222;FS=0.000;InbreedingCoeff=-0.1000;MLEAC=2;MLEAF=0.091;MQ=60.00;MQRankSum=0.00;QD=12.33;ReadPosRankSum=0.059;SOR=0.693;ANN=A|missense_variant|MODERATE|ENSODEE00000128718|GENE_ENSODEE00000128718|transcript|transcript:ENSODET00000017307|protein_coding|5/12|c.577C>T|p.Pro193Ser|577/1770|577/1770|193/589||,A|intragenic_variant|MODIFIER|gene…	GT:AD:DP:GQ:PL	0/1:22,22:44:99:534,0,615	0/0:30,0:30:81:0,81,1215	0/0:33,0:33:99:0,99,1259	0/0:31,0:31:81:0,81,1215	0/0:47,0:47:99:0,120,1800	0/0:26,0:26:75:0,75,1005	0/1:15,15:30:99:420,0,420	0/0:16,0:16:48:0,48,564	0/0:44,0:44:99:0,114,1710	0/0:38,0:38:99:0,101,1401	0/0:31,0:31:90:0,90,1157
JH651591.1	7696881	.	A	G	1397.09	P2RX7	AC=4;AF=0.182;AN=22;BaseQRankSum=0.274;DP=315;ExcessHet=4.4261;FS=0.697;InbreedingCoeff=-0.2222;MLEAC=4;MLEAF=0.182;MQ=60.00;MQRankSum=0.00;QD=12.04;ReadPosRankSum=0.302;SOR=0.598;ANN=G|missense_variant|MODERATE|ENSODEE00000128718|GENE_ENSODEE00000128718|transcript|transcript:ENSODET00000017307|protein_coding|2/12|c.248T>C|p.Val83Ala|248/1770|248/1770|83/589||,G|intragenic_variant|MODIFIER|gene:E…	GT:AD:DP:GQ:PL	0/0:33,0:33:99:0,99,1212	0/0:34,0:34:99:0,99,1485	0/0:25,0:25:72:0,72,953	0/1:14,10:24:99:256,0,417	0/1:22,12:34:99:347,0,731	0/1:12,16:28:99:508,0,335	0/0:25,0:25:69:0,69,1035	0/0:13,0:13:39:0,39,413	0/0:41,0:41:99:0,108,1620	0/1:18,12:30:99:337,0,559	0/0:28,0:28:81:0,81,1020
JH651605.1	7772082	.	C	T	825.31	foxo3	AC=3;AF=0.136;AN=22;BaseQRankSum=-2.100e-01;DP=148;ExcessHet=0.6070;FS=2.479;InbreedingCoeff=0.4154;MLEAC=3;MLEAF=0.136;MQ=60.00;MQRankSum=0.00;QD=27.51;ReadPosRankSum=0.210;SOR=2.066;ANN=T|missense_variant|MODERATE|ENSODEE00000148196|GENE_ENSODEE00000148196|transcript|transcript:ENSODET00000019842|protein_coding|2/4|c.29C>T|p.Pro10Leu|332/3255|29/2019|10/672||,T|intragenic_variant|MODIFIER|FOXO3…	GT:AD:DP:GQ:PL	0/0:27,0:27:81:0,81,896	0/0:24,0:24:72:0,72,781	0/1:7,3:10:64:64,0,206	0/0:7,0:7:21:0,21,270	0/0:14,0:14:42:0,42,408	0/0:6,0:6:18:0,18,233	0/0:8,0:8:24:0,24,222	0/0:1,0:1:3:0,3,37	1/1:0,20:20:60:812,60,0	0/0:7,0:7:0:0,0,182	0/0:24,0:24:72:0,72,796
JH651645.1	763813	.	A	C	1772.17	ABO	AC=14;AF=1.00;AN=14;DP=62;ExcessHet=3.0103;FS=0.000;MLEAC=14;MLEAF=1.00;MQ=59.51;QD=29.05;SOR=1.292;ANN=C|missense_variant|MODERATE|ENSODEE00000050794|GENE_ENSODEE00000050794|transcript|transcript:ENSODET00000006999|protein_coding|4/4|c.833T>G|p.Leu278Arg|833/996|833/996|278/331||WARNING_TRANSCRIPT_NO_START_CODON,C|downstream_gene_variant|MODIFIER|ENSODEE00000050030|GENE_ENSODEE00000050030|transc…	GT:AD:DP:GQ:PL	1/1:0,20:20:60:572,60,0	1/1:0,22:22:66:622,66,0	./.:0,0:0:.:0,0,0	./.:0,0:0:.:0,0,0	1/1:0,2:2:6:49,6,0	1/1:0,3:3:9:94,9,0	./.:1,0:1:.:0,0,0	1/1:0,2:2:6:49,6,0	1/1:0,3:3:9:94,9,0	./.:0,0:0:.:0,0,0	1/1:0,9:9:27:316,27,0
JH651645.1	764197	.	C	T	259.43	ABO	AC=1;AF=0.050;AN=20;BaseQRankSum=2.87;DP=161;ExcessHet=3.0103;FS=3.963;InbreedingCoeff=-0.0871;MLEAC=1;MLEAF=0.050;MQ=60.00;MQRankSum=0.00;QD=11.28;ReadPosRankSum=1.09;SOR=1.561;ANN=T|missense_variant|MODERATE|ENSODEE00000050794|GENE_ENSODEE00000050794|transcript|transcript:ENSODET00000006999|protein_coding|4/4|c.449G>A|p.Arg150His|449/996|449/996|150/331||WARNING_TRANSCRIPT_NO_START_CODON,T|intr…	GT:AD:DP:GQ:PL	0/1:13,10:23:99:293,0,264	0/0:44,0:44:86:0,86,1307	0/0:2,0:2:6:0,6,62	0/0:1,0:1:3:0,3,37	0/0:7,0:7:21:0,21,207	0/0:10,0:10:30:0,30,317	0/0:5,0:5:15:0,15,196	./.:0,0:0:.:0,0,0	0/0:32,0:32:90:0,90,1350	0/0:7,0:7:15:0,15,225	0/0:30,0:30:81:0,81,1215
JH651650.1	7709727	.	C	T	117.28	xrcc5	AC=1;AF=0.045;AN=22;BaseQRankSum=0.979;DP=315;ExcessHet=3.0103;FS=1.488;InbreedingCoeff=-0.0481;MLEAC=1;MLEAF=0.045;MQ=83.96;MQRankSum=0.00;QD=5.10;ReadPosRankSum=-3.280e-01;SOR=1.044;ANN=T|missense_variant|MODERATE|ENSODEE00000131550|GENE_ENSODEE00000131550|transcript|transcript:ENSODET00000017684|protein_coding|15/19|c.1693G>A|p.Val565Ile|1693/2157|1693/2157|565/718||,T|intragenic_variant|MODIF…	GT:AD:DP:GQ:PL	0/0:32,0:32:93:0,93,1395	0/0:29,0:29:81:0,81,1215	0/0:35,0:35:99:0,99,1485	0/1:17,6:23:99:152,0,482	0/0:19,0:19:45:0,45,675	0/0:36,0:36:91:0,91,1148	0/0:18,0:18:48:0,48,720	0/0:21,2:23:20:0,20,569	0/0:34,0:34:99:0,99,1485	0/0:31,0:31:90:0,90,1350	0/0:34,0:34:90:0,90,1119
JH651650.1	7756126	.	T	C	801.05	xrcc5	AC=2;AF=0.091;AN=22;DP=271;ExcessHet=0.1047;FS=0.000;InbreedingCoeff=0.9999;MLEAC=2;MLEAF=0.091;MQ=60.00;QD=34.83;SOR=1.179;ANN=C|missense_variant|MODERATE|ENSODEE00000131550|GENE_ENSODEE00000131550|transcript|transcript:ENSODET00000017684|protein_coding|8/19|c.865A>G|p.Ile289Val|865/2157|865/2157|289/718||,C|intragenic_variant|MODIFIER|XRCC5|ENSODEG00000012872|gene_variant|ENSODEG00000012872|||n…	GT:AD:DP:GQ:PL	0/0:19,0:19:51:0,51,765	0/0:28,0:28:84:0,84,857	0/0:27,0:27:69:0,69,1035	0/0:28,0:28:81:0,81,1062	0/0:25,0:25:72:0,72,942	0/0:33,0:33:99:0,99,1156	1/1:0,23:23:69:849,69,0	0/0:12,0:12:36:0,36,448	0/0:32,0:32:93:0,93,1395	0/0:25,0:25:72:0,72,888	0/0:19,0:19:57:0,57,646
JH651650.1	7776049	.	G	A	2057.09	xrcc5	AC=4;AF=0.182;AN=22;BaseQRankSum=0.913;DP=363;ExcessHet=4.4261;FS=2.826;InbreedingCoeff=-0.2222;MLEAC=4;MLEAF=0.182;MQ=59.58;MQRankSum=0.00;QD=13.27;ReadPosRankSum=1.37;SOR=0.591;ANN=A|missense_variant|MODERATE|ENSODEE00000131550|GENE_ENSODEE00000131550|transcript|transcript:ENSODET00000017684|protein_coding|2/19|c.74C>T|p.Pro25Leu|74/2157|74/2157|25/718||,A|upstream_gene_variant|MODIFIER|gene:EN…	GT:AD:DP:GQ:PGT:PID:PL	0/0:34,0:34:99:.:.:0,99,1081	0/0:33,0:33:93:.:.:0,93,1395	0/1:13,16:29:99:.:.:419,0,458	0/0:33,0:33:99:.:.:0,99,1096	0/1:27,28:55:99:.:.:723,0,709	0/0:26,0:26:72:.:.:0,72,1080	0/0:21,0:21:63:.:.:0,63,779	0/1:12,9:21:99:0|1:7776049_G_A:261,0,397	0/1:25,25:50:99:.:.:705,0,638	0/0:24,0:24:72:.:.:0,72,997	0/0:28,0:28:81:.:.:0,81,835
JH651669.1	1716860	.	T	C	226.36	Wisp1	AC=1;AF=0.045;AN=22;BaseQRankSum=-4.760e-01;DP=319;ExcessHet=3.0103;FS=1.596;InbreedingCoeff=-0.0522;MLEAC=1;MLEAF=0.045;MQ=60.00;MQRankSum=0.00;QD=8.38;ReadPosRankSum=-2.570e-01;SOR=1.115;ANN=C|missense_variant|MODERATE|ENSODEE00000006634|GENE_ENSODEE00000006634|transcript|transcript:ENSODET00000001041|protein_coding|1/5|c.10T>C|p.Phe4Leu|10/1104|10/1104|4/367||,C|intragenic_variant|MODIFIER|WIS…	GT:AD:DP:GQ:PL	0/0:38,0:38:97:0,97,1166	0/0:36,0:36:99:0,108,1289	0/1:18,9:27:99:261,0,583	0/0:9,0:9:10:0,10,300	0/0:38,0:38:99:0,99,1304	0/0:30,0:30:90:0,90,1032	0/0:17,0:17:51:0,51,612	0/0:10,0:10:30:0,30,370	0/0:44,0:44:99:0,100,1772	0/0:34,0:34:99:0,99,1173	0/0:36,0:36:99:0,102,1530
JH651669.1	1743171	.	A	G	11333.0	Wisp1	AC=16;AF=0.727;AN=22;BaseQRankSum=1.46;DP=476;ExcessHet=1.9114;FS=3.122;InbreedingCoeff=0.0833;MLEAC=16;MLEAF=0.727;MQ=60.00;MQRankSum=0.00;QD=25.70;ReadPosRankSum=-3.970e-01;SOR=0.471;ANN=G|missense_variant|MODERATE|ENSODEE00000006634|GENE_ENSODEE00000006634|transcript|transcript:ENSODET00000001041|protein_coding|4/5|c.727A>G|p.Thr243Ala|727/1104|727/1104|243/367||,G|intragenic_variant|MODIFIER|…	GT:AD:DP:GQ:PGT:PID:PL	1/1:0,56:56:99:.:.:1930,168,0	1/1:0,68:68:99:.:.:2016,204,0	1/1:0,29:29:87:.:.:1087,87,0	1/1:0,23:23:69:.:.:893,69,0	0/1:29,20:49:99:.:.:466,0,707	0/0:34,0:34:99:.:.:0,99,1325	0/1:10,8:18:99:0|1:1743164_C_T:306,0,749	0/1:13,12:25:99:.:.:380,0,348	0/1:42,45:87:99:.:.:1326,0,1065	1/1:0,45:45:99:.:.:1649,135,0	1/1:0,41:41:99:.:.:1341,123,0
JH651712.1	2290455	.	G	C	471.27	APOC1	AC=1;AF=0.045;AN=22;BaseQRankSum=0.894;DP=358;ExcessHet=3.0103;FS=2.505;InbreedingCoeff=-0.0476;MLEAC=1;MLEAF=0.045;MQ=60.00;MQRankSum=0.00;QD=10.25;ReadPosRankSum=-1.897e+00;SOR=0.974;ANN=C|missense_variant|MODERATE|ENSODEE00000105568|GENE_ENSODEE00000105568|transcript|transcript:ENSODET00000014235|protein_coding|2/3|c.51C>G|p.Phe17Leu|111/267|51/207|17/68||WARNING_TRANSCRIPT_NO_START_CODON,C|in…	GT:AD:DP:GQ:PL	0/0:36,0:36:99:0,102,1103	0/1:27,19:46:99:506,0,716	0/0:32,0:32:90:0,90,1350	0/0:28,0:28:81:0,81,1215	0/0:32,0:32:81:0,81,1215	0/0:34,0:34:99:0,99,1485	0/0:18,0:18:54:0,54,662	0/0:12,0:12:36:0,36,415	0/0:57,0:57:99:0,120,1800	0/0:35,0:35:99:0,99,1425	0/0:28,0:28:84:0,84,1016
JH651548.1	748213	.	T	C	13455.07	MAPT	AC=18;AF=0.818;AN=22;BaseQRankSum=1.33;DP=352;ExcessHet=0.6695;FS=14.758;InbreedingCoeff=0.3889;MLEAC=18;MLEAF=0.818;MQ=60.00;MQRankSum=0.00;QD=28.19;ReadPosRankSum=2.64;SOR=0.772;ANN=C|5_prime_UTR_variant|MODIFIER|ENSODEE00000074684|GENE_ENSODEE00000074684|transcript|transcript:ENSODET00000010106|protein_coding|6/15|c.-996T>C|||||12668|,C|intragenic_variant|MODIFIER|gene:ENSODEG00000007445|ENSOD…	GT:AD:DP:GQ:PGT:PID:PL	1/1:0,34:34:99:1|1:748213_T_C:1514,105,0	1/1:0,35:35:99:1|1:748213_T_C:1617,108,0	1/1:0,37:37:99:1|1:748213_T_C:1626,111,0	0/1:9,6:15:99:0|1:748213_T_C:219,0,444	1/1:0,29:29:90:1|1:748213_T_C:1350,90,0	1/1:0,35:35:99:1|1:748213_T_C:1612,108,0	1/1:0,13:13:42:1|1:748213_T_C:630,42,0	0/1:3,7:10:99:0|1:748213_T_C:282,0,135	1/1:0,69:69:99:1|1:748213_T_C:3106,211,0	0/0:39,0:39:99:.:.:0,102,1530	1/1:0,35:35:99:1|1:748213_T_C:1556,105,0
JH651548.1	748214	.	G	A	157.28	MAPT	AC=1;AF=0.045;AN=22;BaseQRankSum=0.258;DP=352;ExcessHet=3.0103;FS=1.449;InbreedingCoeff=-0.0478;MLEAC=1;MLEAF=0.045;MQ=113.39;MQRankSum=0.00;QD=11.23;ReadPosRankSum=1.52;SOR=1.071;ANN=A|5_prime_UTR_variant|MODIFIER|ENSODEE00000074684|GENE_ENSODEE00000074684|transcript|transcript:ENSODET00000010106|protein_coding|6/15|c.-995G>A|||||12667|,A|intragenic_variant|MODIFIER|gene:ENSODEG00000007445|ENSOD…	GT:AD:DP:GQ:PL	0/0:32,0:32:83:0,83,1141	0/0:36,0:36:99:0,102,1530	0/0:34,2:36:58:0,58,1186	0/0:17,0:17:51:0,51,681	0/0:31,0:31:93:0,93,1179	0/0:36,0:36:99:0,102,1530	0/1:7,7:14:99:192,0,184	0/0:10,0:10:24:0,24,360	0/0:68,0:68:99:0,120,1800	0/0:39,0:39:99:0,102,1530	0/0:33,0:33:99:0,99,1115
JH651548.1	748226	.	A	G	15024.07	MAPT	AC=18;AF=0.818;AN=22;BaseQRankSum=1.63;DP=383;ExcessHet=0.6695;FS=2.360;InbreedingCoeff=0.3889;MLEAC=18;MLEAF=0.818;MQ=60.00;MQRankSum=0.00;QD=25.19;ReadPosRankSum=0.792;SOR=1.158;ANN=G|5_prime_UTR_premature_start_codon_gain_variant|LOW|ENSODEE00000074684|GENE_ENSODEE00000074684|transcript|transcript:ENSODET00000010106|protein_coding|6/15|c.-983A>G||||||,G|5_prime_UTR_variant|MODIFIER|ENSODEE0000…	GT:AD:DP:GQ:PGT:PID:PL	1/1:0,36:36:99:1|1:748213_T_C:1620,108,0	1/1:0,41:41:99:1|1:748213_T_C:1927,129,0	1/1:0,35:35:99:1|1:748213_T_C:1575,105,0	0/1:13,10:23:99:0|1:748213_T_C:402,0,513	1/1:0,36:36:99:1|1:748213_T_C:1620,108,0	1/1:0,40:40:99:1|1:748213_T_C:1870,126,0	1/1:0,16:16:48:1|1:748213_T_C:720,48,0	0/1:1,6:7:60:0|1:748213_T_C:327,0,60	1/1:0,74:74:99:1|1:748213_T_C:3375,226,0	0/0:38,0:38:68:.:.:0,68,1250	1/1:0,36:36:99:1|1:748213_T_C:1645,111,0
JH651519.1	30541656	.	C	T	128.69	IGF1	AC=1;AF=0.045;AN=22;BaseQRankSum=-7.120e-01;DP=230;ExcessHet=3.0103;FS=0.000;InbreedingCoeff=-0.0654;MLEAC=1;MLEAF=0.045;MQ=60.00;MQRankSum=0.00;QD=18.38;ReadPosRankSum=0.712;SOR=0.180;ANN=T|synonymous_variant|LOW|ENSODEE00000111950|GENE_ENSODEE00000111950|transcript|transcript:ENSODET00000015037|protein_coding|3/4|c.261G>A|p.Ala87Ala|542/1128|261/393|87/130||,T|intragenic_variant|MODIFIER|IGF1|E…	GT:AD:DP:GQ:PL	0/0:41,0:41:99:0,102,1198	0/0:39,0:39:99:0,108,1221	0/1:2,5:7:69:163,0,69	0/0:9,0:9:27:0,27,314	0/0:20,0:20:54:0,54,810	0/0:12,0:12:36:0,36,498	0/0:6,0:6:18:0,18,205	0/0:1,0:1:3:0,3,45	0/0:35,0:35:59:0,59,1171	0/0:30,0:30:72:0,72,1080	0/0:30,0:30:81:0,81,1215
JH651519.1	30541728	.	C	T	281.4	IGF1	AC=1;AF=0.045;AN=22;BaseQRankSum=-1.097e+00;DP=208;ExcessHet=3.0103;FS=3.090;InbreedingCoeff=-0.0548;MLEAC=1;MLEAF=0.045;MQ=60.00;MQRankSum=0.00;QD=25.58;ReadPosRankSum=0.447;SOR=2.093;ANN=T|synonymous_variant|LOW|ENSODEE00000111950|GENE_ENSODEE00000111950|transcript|transcript:ENSODET00000015037|protein_coding|3/4|c.189G>A|p.Ala63Ala|470/1128|189/393|63/130||,T|intragenic_variant|MODIFIER|IGF1|E…	GT:AD:DP:GQ:PL	0/0:24,0:24:69:0,69,1035	0/0:39,0:39:99:0,108,1221	0/1:2,9:11:57:316,0,57	0/0:16,0:16:48:0,48,606	0/0:23,0:23:63:0,63,945	0/0:15,0:15:45:0,45,569	0/0:5,0:5:15:0,15,177	0/0:3,0:3:9:0,9,124	0/0:34,0:34:96:0,96,1440	0/0:20,0:20:60:0,60,747	0/0:18,0:18:48:0,48,720
JH651712.1	2297223	.	G	A	922.81	APOE	AC=3;AF=0.136;AN=22;BaseQRankSum=-2.250e-01;DP=189;ExcessHet=3.7566;FS=0.000;InbreedingCoeff=-0.2023;MLEAC=3;MLEAF=0.136;MQ=60.00;MQRankSum=0.00;QD=10.25;ReadPosRankSum=0.592;SOR=0.622;ANN=A|synonymous_variant|LOW|ENSODEE00000088500|GENE_ENSODEE00000088500|transcript|transcript:ENSODET00000011944|protein_coding|3/3|c.765C>T|p.Ala255Ala|765/900|765/900|255/299||,A|upstream_gene_variant|MODIFIER|ge…	GT:AD:DP:GQ:PL	0/1:12,18:30:99:346,0,208	0/0:35,0:35:99:0,99,1485	0/0:4,0:4:0:0,0,49	0/0:5,0:5:15:0,15,111	0/0:3,0:3:9:0,9,95	0/0:13,0:13:39:0,39,423	0/0:14,0:14:42:0,42,439	0/0:4,0:4:12:0,12,99	0/1:22,12:34:99:273,0,547	0/0:19,0:19:54:0,54,810	0/1:12,14:26:99:349,0,303
JH651712.1	2297460	.	A	G	823.85	APOE	AC=3;AF=0.375;AN=8;BaseQRankSum=-2.100e-01;DP=64;ExcessHet=5.4407;FS=0.000;MLEAC=3;MLEAF=0.375;MQ=60.00;MQRankSum=0.00;QD=13.08;ReadPosRankSum=1.68;SOR=0.666;ANN=G|synonymous_variant|LOW|ENSODEE00000088500|GENE_ENSODEE00000088500|transcript|transcript:ENSODET00000011944|protein_coding|3/3|c.528T>C|p.Asp176Asp|528/900|528/900|176/299||,G|upstream_gene_variant|MODIFIER|gene:ENSODEG00000010615|gene:…	GT:AD:DP:GQ:PL	0/1:13,17:30:99:391,0,274	0/1:9,14:23:99:399,0,255	./.:0,0:0:.:0,0,0	./.:0,0:0:.:0,0,0	./.:0,0:0:.:0,0,0	./.:0,0:0:.:0,0,0	./.:0,0:0:.:0,0,0	./.:0,0:0:.:0,0,0	0/0:1,0:1:3:0,3,16	./.:0,0:0:.:0,0,0	0/1:7,3:10:64:64,0,206
JH651712.1	2297652	.	C	T	115.5	APOE	AC=1;AF=0.045;AN=22;BaseQRankSum=0.847;DP=193;ExcessHet=3.0103;FS=0.000;InbreedingCoeff=-0.0588;MLEAC=1;MLEAF=0.045;MQ=60.00;MQRankSum=0.00;QD=12.83;ReadPosRankSum=0.700;SOR=1.609;ANN=T|synonymous_variant|LOW|ENSODEE00000088500|GENE_ENSODEE00000088500|transcript|transcript:ENSODET00000011944|protein_coding|3/3|c.336G>A|p.Ala112Ala|336/900|336/900|112/299||,T|upstream_gene_variant|MODIFIER|gene:EN…	GT:AD:DP:GQ:PL	0/0:39,0:39:99:0,104,1432	0/0:33,0:33:99:0,99,1019	0/0:6,0:6:18:0,18,248	0/1:5,4:9:99:150,0,160	0/0:14,0:14:42:0,42,530	0/0:9,0:9:27:0,27,314	0/0:8,0:8:24:0,24,320	0/0:2,0:2:6:0,6,83	0/0:27,0:27:81:0,81,1077	0/0:13,0:13:39:0,39,476	0/0:33,0:33:93:0,93,1395
0/0	All reads have the same allele as reference
1/1	All reads have a different allele to the reference
0/1	Heterozygous allele
./.	No information
